# Supplementary material for: N-Myc and STAT Interactor is an Endometriosis Suppressor
Source: Int J Mol Sci. 2024 Jul 26;25(15):8145. doi: 10.3390/ijms25158145 (PMC11312104; doi:10.3390/ijms25158145)
Supplement: Supplementary file 1 [file ijms-25-08145-s001.zip]

Archive with 6 entries (6 files):
- Table S1.csv
- Table S2.xlsx
- Table S3.csv
- Table S4.xlsx
- Table S5.xlsx
- Table S6.xlsx
